# Supplementary material for: circ5615 functions as a ceRNA to promote colorectal cancer progression by upregulating TNKS
Source: Cell Death Dis. 2020 May 11;11(5):356. doi: 10.1038/s41419-020-2514-0 (PMC7214456; doi:10.1038/s41419-020-2514-0)
Supplement: Supplementary file 1 — Supplementary Table 1 [file 41419_2020_2514_MOESM1_ESM.xlsx]

## Sheet: Predicted miRNAs 
Predicted miRNAs binding to circ5615
miRNA	circ5615_miRNA binding site start	circ5615_miRNA binding site end	targetSequence
hsa-miR-6088	68127021	68127040	caUCACCUUUAUUCAUCUCu
hsa-miR-4784	68135019	68135038	ucacaaagauuuUCUCCUCg
hsa-miR-1343-3p	68135074	68135093	uugcucGUGUUG--CCCAGGAu
hsa-miR-485-5p	68140297	68140318	ugAUUCA-CCUGCCUCAGCCUCc
hsa-miR-3944-3p	68156373	68156393	ugaauGAAGCUG--CAGCCCGAu
hsa-miR-331-3p	68156419	68156439	ucCUGGUGGCUCUCCAGGGGg
hsa-miR-9-5p	68127088	68127110	gcuguCAACGUGUUCACCAAAGa
hsa-miR-149-5p	68155880	68155902	cuccccGUAGAUCUUGAGCCAGa
