# Supplementary material for: circ5615 functions as a ceRNA to promote colorectal cancer progression by upregulating TNKS
Source: Cell Death Dis. 2020 May 11;11(5):356. doi: 10.1038/s41419-020-2514-0 (PMC7214456; doi:10.1038/s41419-020-2514-0)
Supplement: Supplementary file 2 — Supplementary Table 2 [file 41419_2020_2514_MOESM2_ESM.xlsx]

## Sheet: circ5615-regulated genes
circ5615-regulated genes
Number	Gene symbol	Log2(fold change)	p-value
1	STC1	-2.9456	0.00122345
2	OAT	-2.81234	0.000762739
3	KCNJ10	-2.74858	2.66e-05
4	IFT80	-2.36975	0.00791032
5	LMO7	-2.24903	0.00398355
6	CCDC77	-2.24039	0.00647548
7	PPHLN1	-2.04707	0.000634479
8	SLC7A8	-1.99943	4.36e-06
9	GJA1	-1.98901	7.86e-05
10	MAGI1	-1.98348	7.43e-09
11	MCFD2	-1.96101	0.00546506
12	MTUS1	-1.83246	2.48e-06
13	SCLT1	-1.81382	0.0232373
14	NEK2	-1.79395	2.73e-06
15	MBOAT1	-1.7917	4.65e-06
16	HOXB3	-1.7406	0.00197095
17	OSBPL8	-1.64567	0.000246753
18	RPL15	-1.61073	0.00790983
19	LZTS1	-1.55343	1.07e-13
20	DPYSL2	-1.53095	0.000552864
21	F5	-1.41953	0.00157158
22	CLCN3	-1.41308	0.00470276
23	ZDHHC3	-1.40947	0.00254983
24	GPR137C	-1.4016	0.000220859
25	ZFAND5	-1.38654	0.000405479
26	TIAM2	-1.36357	3.26e-06
27	NCAPG2	-1.35962	0.00486913
28	PRELID2	-1.35212	0.00188886
29	CREG2	-1.32133	1.92e-05
30	XRN1	-1.29207	0.0466992
31	UNC45A	-1.28491	0.000391616
32	ERCC6L	-1.23983	1.31e-11
33	RNGTT	-1.2395	0.00120093
34	SDCBP	-1.21351	0.00256427
35	JKAMP	-1.19239	0.00306458
36	TMPO	-1.16515	3.49e-05
37	DEPDC1B	-1.16165	7.79e-11
38	NEBL	-1.10543	0.00654431
39	GRAMD1C	-1.07743	0.00326069
40	LUC7L3	-1.06802	1.19e-07
41	NUF2	-1.05422	5.73e-05
42	RACGAP1	-1.05119	0.00311179
43	NOV	-1.05015	0.000711774
44	KIF18A	-1.04858	2.46e-08
45	RAB31	-1.03848	2.25e-17
46	TENM3	-1.03692	0.00800986
47	TMEM161B	-1.03075	0.00294979
48	PRKCH	-1.00742	4.49e-13
49	TTK	-0.996598	2.98e-05
50	TMEM170B	-0.989033	0.000199202
51	PCYOX1	-0.963395	2e-08
52	KAT2B	-0.95067	0.000887044
53	RHOBTB3	-0.933444	4.74e-07
54	RAB8B	-0.910855	1.42e-07
55	RALGAPA2	-0.897647	0.000239547
56	ATP6V1C1	-0.89048	2.77e-13
57	OXTR	-0.879292	0.000540074
58	MAP3K1	-0.871754	0.000221826
59	SHROOM2	-0.871633	0.00573069
60	CHST1	-0.871107	0.00501331
61	RPL31	-0.862692	6.77e-07
62	GLCE	-0.856739	2.92e-05
63	PGK1	-0.854729	9.01e-10
64	HNRNPA2B1	-0.839902	9.95e-08
65	NUCB2	-0.838577	0.00752519
66	HEG1	-0.837569	0.00308906
67	AGFG2	-0.836442	2.64e-06
68	DUSP16	-0.836015	3.25e-10
69	FAM98A	-0.82069	0.00743468
70	ZNF292	-0.818164	0.00704255
71	PXN	-0.815712	4.46e-05
72	STK17B	-0.803199	8.19e-05
73	FAM46B	-0.786432	0.000487606
74	C16orf45	-0.784558	0.00135034
75	CKAP2	-0.783311	0.000443814
76	PCSK9	-0.782553	2.95e-09
77	KIAA1524	-0.771997	0.000149137
78	TNKS	-0.769846	0.00180822
79	RAD18	-0.747741	0.000855292
80	PICALM	-0.742827	0.0235168
81	FAM69A	-0.742387	0.00171046
82	EPG5	-0.738238	0.00185412
83	ZNF175	-0.71247	0.00197645
84	EXOC4	-0.693583	1.9e-08
85	PER1	-0.687828	1.34e-05
86	IDH1	-0.683456	4.59e-06
87	PRIM2	-0.676468	7.12e-06
88	SNN	-0.67521	3.07e-05
89	CAMTA1	-0.673488	0.000531911
90	GPD1L	-0.657949	1.17e-06
91	MAML2	-0.651098	0.00250774
92	SPIN4	-0.644908	0.00682069
93	LPCAT2	-0.636409	2.33e-07
94	TIMP3	-0.613908	2.65e-05
95	GLCCI1	-0.607997	0.00185625
96	FAM126A	-0.603885	0.00556374
97	TMEM131	-0.601904	0.00673529
98	LRP4	-0.591534	0.00166898
99	PPL	-0.591399	5.23e-05
100	KLHL24	-0.568557	0.00812525
101	OTUD7B	-0.556259	0.00259421
102	CCNG2	-0.53771	0.000202691
103	CDKN1B	-0.52621	0.000682688
104	TES	-0.524765	0.000156128
105	SNX9	-0.516051	0.000226089
106	MAN1A1	-0.507238	0.000616971
107	LAMP2	-0.779525	5.2e-11
108	ISG20L2	0.509271	5.82e-06
109	SSU72	0.509884	8.63e-06
110	EZR	0.519231	0.00333082
111	PRKAB1	0.544732	0.00271302
112	FOSL1	0.544933	0.00442147
113	ICMT	0.547238	1.74e-05
114	UFL1	0.571466	0.00311786
115	MID1IP1	0.595282	0.00345398
116	ARRDC4	0.609961	2.11e-09
117	IFRD2	0.633714	0.00715299
118	ALYREF	0.644775	0.000718252
119	RAB38	0.648412	0.00378233
120	PSAT1	0.684713	0.000175437
121	SLC7A11	0.759472	0.00094182
122	AREG	0.818803	0.000201481
123	SPAG9	0.831772	0.00619678
124	GPT2	0.837969	0.0071272
125	UQCC3	0.868757	0.00530805
126	PBDC1	0.875909	0.00380123
127	CDC42EP1	0.883705	0.0044102
128	ASNS	0.916681	0.000211332
129	SMG9	0.930388	1.24e-12
130	AARS	0.935486	1.64e-14
131	FBXL17	0.96645	4.61e-07
132	ECE2	1.02657	0.00265236
133	TAF15	1.02686	4.56e-10
134	SLC3A2	1.05529	0.000706866
135	TLR9	1.07909	7.7e-06
136	PSMB10	1.11305	0.00110476
137	SESN2	1.14379	1.12e-05
138	PML	1.15252	5.19e-09
139	LIF	1.2136	2.42e-06
140	SLC25A20	1.22721	2.08e-11
141	TBC1D26	1.24207	0.000252872
142	TAB2	1.26207	0.00753204
143	DDIT3	1.27761	2.17e-17
144	PRMT6	1.30857	0.00493323
145	RGS16	1.32073	1.75e-05
146	SNX5	1.33311	0.00694864
147	GDF15	1.33613	0.00192029
148	RABGEF1	1.36993	0.00764567
149	NFKBIB	1.52963	0.00832161
150	ZNF467	1.63566	0.000334601
151	TRIB3	1.85715	1.56e-08
152	SCOC	2.36791	0.0167717
153	BST2	2.37275	6.16e-06
154	IMMP2L	2.8589	0.00204745
155	PCK2	4.78496	9.54e-05
