# Supplementary material for: circ5615 functions as a ceRNA to promote colorectal cancer progression by upregulating TNKS
Source: Cell Death Dis. 2020 May 11;11(5):356. doi: 10.1038/s41419-020-2514-0 (PMC7214456; doi:10.1038/s41419-020-2514-0)
Supplement: Supplementary file 3 — Supplementary Table 3 [file 41419_2020_2514_MOESM3_ESM.xlsx]

## Sheet: Primers, siRNA and mimics
Primers, siRNA and mimics
Name	Application	Sequence
circ5615-F	RT-PCR	TCACCCTTTACCTGGAGCAAA
circ5615-R	RT-PCR	GAGCTGAAACGATGGTGACAAA
hsa_circ_0000467-F	RT-PCR	AGCCCGTAATTGTAACCCCA
hsa_circ_0000467-R	RT-PCR	TGGGTCAGAGTTAATGGCTTCT
hsa_circ_0045932-F	RT-PCR	AAAAGATCGCCCGACACTTC
hsa_circ_0045932-R	RT-PCR	AGCTTCCCTGGTGGCTTG
NFATC3-F	RT-PCR	TCTGACTTGGAACACCAGCC
NFATC3-R	RT-PCR	GCTGGACATGAGAGCACACT
SKA3-F	RT-PCR	TACACGAGCAAGAAGCCATTAAC
SKA3-R	RT-PCR	GGATACGATGTACCGCTCAAGT
USP36-F	RT-PCR	TCTGCCAAGAAGGTCCTTTTACA
USP36-R	RT-PCR	TGGCGACTAGCTCCCTCTG
TNKS-F	RT-PCR	TGGTGCTGATGTTCATGCAAA
TNKS-R	RT-PCR	ACAAGCTCCATGCTTTAGTAGC
DUSP16-F	RT-PCR	GCCCATGAGATGATTGGAACTC
DUSP16-R	RT-PCR	CGGCTATCAATTAGCAGCACTTT
SHROOM2-F	RT-PCR	ATGAGATCGTCGGCATCAATG
SHROOM2-R	RT-PCR	AGCTTCAGGGTCTTATGGGAC
LUC7L3-F	RT-PCR	GACCACGAGAGCGTTTGTAAA
LUC7L3-R	RT-PCR	CGGACCAAGATCAGAACGTGTAT
ACTB-F	RT-PCR	TGACGTGGACATCCGCAAAG
ACTB-R	RT-PCR	CTGGAAGGTGGACAGCGAGG
GAPDH-F	RT-PCR	GGTGAAGGTCGGAGTCAACG
GAPDH-R	RT-PCR	TGGGTGGAATCATATTGGAACA
U6-F	RT-PCR	CTCGCTTCGGCAGCACA
U6-R	RT-PCR	AACGCTTCACGAATTTGCGT
si-TNKS#1	siRNAs	GTGACAGAATTGTTACTTA
si-TNKS#2	siRNAs	CAACCAATATGTTTATGGA
circ-NC	siRNAs	CGTTATTACTTGAGCCAGA
si-circ5615#1	siRNAs	ATTTCGATCTTGAGCCAGA
si-circ5615#2	siRNAs	ATATTTCGATCTTGAGCCA
hsa-miR-149-5p mimics	miRNA mimcs	UCUGGCUCCGUGUCUUCACUCCC
hsa-miR-331-3p mimics	miRNA mimcs	GCCCCUGGGCCUAUCCUAGAA
hsa-miR-3944-3p mimics	miRNA mimcs	UUCGGGCUGGCCUGCUGCUCCGG
